# Supplementary material for: Deficiency of autism susceptibility gene Trio in cerebellar Purkinje cells leads to delayed motor impairments
Source: Front Psychiatry. 2025 Apr 10;15:1396716. doi: 10.3389/fpsyt.2024.1396716 (PMC12018246; doi:10.3389/fpsyt.2024.1396716)
Supplement: Supplementary file 1 [file DataSheet1.zip]

Archive with 22 entries (21 files):
- fig1/fig1.TRIO open fied block 20weeka .csv
- fig1/fig1.TRIO open fied block 12eek .csv
- fig1/20week open field test.pzfx
- fig1/12week open field test.pzfx
- fig1/fig1.tif
- fig1/
- fig1/12week beam balance test Total time of foot slides.pzfx
- fig1/12week beam balance test time of foot slides.pzfx
- fig1/20week beam balance test Total time of foot slides.pzfx
- fig1/20week beam balance test time of foot slides.pzfx
- fig1/fig2.Beam banlance test 12week ú║time of foot slides .csv
- fig1/fig2.Beam banlance test 12weekú║Total time of foot slides .csv
- fig1/fig2.Beam banlance test 20 week ú║time of foot slides .csv
- fig1/fig2.Beam banlance test 20 weekú║Total time of foot slides .csv
- fig1/fig2.rotarod test 12 weekú║Latency to fall(cm).csv
- fig1/fig2.rotarod test 12 weekú║Latency to fall(s).csv
- fig1/fig2.rotarod test 20 weekú║Latency to fall(cm).csv
- fig1/fig2.rotarod test 20 weekú║Latency to fall(s).csv
- fig1/rotarot test 12 week(S).pzfx
- fig1/rotorat test 12 week.pzfx
- fig1/rotorat test 20week(S).pzfx
- fig1/rotorat test 20week(cm).pzfx
