# Supplementary material for: Deficiency of autism susceptibility gene Trio in cerebellar Purkinje cells leads to delayed motor impairments
Source: Front Psychiatry. 2025 Apr 10;15:1396716. doi: 10.3389/fpsyt.2024.1396716 (PMC12018246; doi:10.3389/fpsyt.2024.1396716)
Supplement: Supplementary file 1 [file DataSheet1.zip › fig1/fig1.TRIO open fied block 20weeka .csv]

	Trioloxp/loxp	Trioloxp/loxp	Trioloxp/loxp	Trioloxp/loxp	Trioloxp/loxp	Trioloxp/loxp	Trioloxp/loxp	Trioloxp/loxp	Trioloxp/loxp	Trioloxp/loxp	Triofl/fl；Pcp2-Cre	Triofl/fl；Pcp2-Cre	Triofl/fl；Pcp2-Cre	Triofl/fl；Pcp2-Cre	Triofl/fl；Pcp2-Cre	Triofl/fl；Pcp2-Cre	Triofl/fl；Pcp2-Cre	Triofl/fl；Pcp2-Cre	Triofl/fl；Pcp2-Cre	Triofl/fl；Pcp2-Cre
1	14.77525	20.33232	21.82862	12.70818	18.76382	22.02655	11.74528	15.16932	7.953722	0	9.012719	9.277772	16.40076	15.99783	7.190397	11.08934	6.346813	11.65095	8.680044	10.4859
2	25.57171	37.47857	39.07404	21.5569	34.35119	36.59288	23.77001	27.73907	15.45086	0	17.86011	16.47809	26.62542	24.02961	14.25377	25.0073	13.28364	19.82021	14.19756	15.67239
3	34.01783	51.50352	47.57281	29.75732	45.26188	49.238	33.34383	36.96118	24.47263	0	23.54961	21.44	36.27326	29.20321	18.84021	32.18358	18.44833	25.17876	23.81084	25.7069
4	42.37393	65.50378	61.41133	36.96588	55.26361	65.8883	43.28923	47.94771	29.61836	0	23.54961	21.44	44.83804	30.46651	20.14692	43.23267	21.35942	28.73786	30.13693	32.08406
5	51.21553	79.50532	69.83875	42.22116	64.69724	78.55029	48.13578	56.22083	31.30697	0	27.99904	21.44	57.38524	30.46651	20.14692	46.6529	25.12636	30.99369	37.81375	40.20756
6	59.17551	90.83258	76.44854	47.83326	75.93856	90.66307	56.38358	69.09728	42.656	0	27.99904	21.44	64.02095	30.46651	20.14692	53.67327	27.79335	30.99369	40.19394	43.58523
7	63.60355	102.924	85.9868	58.41921	86.10835	101.2861	62.18336	79.32768	45.75509	0	27.99904	21.44	73.03217	30.46651	20.14692	61.68784	29.78893	30.99369	45.34853	43.58523
8	70.92086	109.3411	95.85649	67.45857	93.00143	111.0554	68.20906	86.83088	50.0785	0	27.99904	21.44	77.13571	30.46651	20.14692	62.88364	29.78893	30.99369	45.34853	43.58523
9	76.04894	119.4032	103.6426	67.45857	98.20468	119.537	68.61711	96.06171	59.80465	0	27.99904	21.44	82.44515	30.46651	20.14692	62.88364	29.78893	31.03416	45.4279	43.58523
10	80.51409	121.2878	107.3087	67.45857	106.1533	125.4055	68.61711	101.362	64.57825	0	27.99904	21.44	82.44515	30.46651	20.14692	62.88364	29.78893	31.03416	45.4279	43.58523
11	84.52277	125.5539	117.0043	67.45857	114.8088	129.2931	68.61711	103.0348	64.57825	0	27.99904	21.44	82.44515	40.80531	20.14692	62.88364	29.78893	31.03416	45.4279	43.58523
12	84.67552	126.8774	118.9133	67.45857	120.5113	132.1779	68.61711	103.0348	64.57825	0	27.99904	21.44	82.44515	41.97603	20.14692	62.88364	29.78893	31.03416	45.4279	43.58523
