# Supplementary material for: Deficiency of autism susceptibility gene Trio in cerebellar Purkinje cells leads to delayed motor impairments
Source: Front Psychiatry. 2025 Apr 10;15:1396716. doi: 10.3389/fpsyt.2024.1396716 (PMC12018246; doi:10.3389/fpsyt.2024.1396716)
Supplement: Supplementary file 1 [file DataSheet1.zip › fig1/fig1.TRIO open fied block 12eek .csv]

	Triofl/fl	Triofl/fl	Triofl/fl	Triofl/fl	Triofl/fl	Triofl/fl	Triofl/fl	Triofl/fl	Triofl/fl	Triofl/fl	Triofl/fl	Triofl/fl	Triofl/fl	Triofl/fl	Triofl/fl	Triofl/fl	Triofl/fl	Triofl/fl	Triofl/fl;Pcp2-Cre	Triofl/fl;Pcp2-Cre	Triofl/fl;Pcp2-Cre	Triofl/fl;Pcp2-Cre	Triofl/fl;Pcp2-Cre	Triofl/fl;Pcp2-Cre	Triofl/fl;Pcp2-Cre	Triofl/fl;Pcp2-Cre	Triofl/fl;Pcp2-Cre	Triofl/fl;Pcp2-Cre	Triofl/fl;Pcp2-Cre	Triofl/fl;Pcp2-Cre	Triofl/fl;Pcp2-Cre	Triofl/fl;Pcp2-Cre	Triofl/fl;Pcp2-Cre	Triofl/fl;Pcp2-Cre	Triofl/fl;Pcp2-Cre	Triofl/fl;Pcp2-Cre
1	14.62197	17.4213	12.96295	9.481247	14.77404	19.52323	15.59222	19.08325	14.97011	16.71216	10.37739	10.32237	8.196926						15.93188	12.0657	6.750164	13.77959	10.75271	14.67929	9.840567	11.93082	7.848969	12.41125	9.439167	8.707136	8.093678	9.364495	11.95269
2	24.09185	29.37383	22.07665	17.39546	26.05418	37.94007	26.61259	34.24267	27.58666	28.77909	20.89396	18.87106	15.4887						26.45195	19.74165	11.56758	22.06318	18.2588	25.21173	16.37892	23.18794	14.78507	25.08944	20.76977	14.87079	14.62491	18.88294	15.87587
3	34.08639	40.63838	33.55869	26.8333	38.38261	50.87051	34.82331	47.49811	36.86885	42.84906	29.72841	27.78625	25.52651						37.4764	21.48609	13.98714	29.29357	24.64709	34.5054	23.98191	32.76037	19.83926	33.86583	29.97412	16.55589	17.02581	21.12659	23.16315
4	43.24467	50.18229	43.9826	35.02762	46.30913	63.2213	41.42852	58.27056	47.98423	52.57413	37.85336	34.44791	31.63962						45.84135	26.55683	15.88862	37.44356	32.9018	46.24787	28.24659	42.33197	23.68847	41.48698	38.10716	19.75624	21.17319	24.88791	26.88847
5	53.88462	58.51291	52.78163	41.45448	60.56023	68.89532	45.13207	66.5724	53.38954	61.75282	48.05624	40.09552	41.06177						54.48044	26.55683	18.42784	46.18171	37.72261	53.01318	30.3683	48.44293	24.22453	46.08489	43.73616	19.75624	22.44878	24.88791	27.58096
6	60.11392	66.26296	57.92411	47.91132	70.49782	73.00395	50.89755	72.79629	61.48131	69.32565	57.22822	40.17568	47.43657						62.18986	29.96604	19.43582	52.21678	39.33551	59.86389	30.3683	56.24337	29.25586	52.60451	46.49688	19.83946	22.825	24.88791	27.58096
7	65.24615	70.967	65.5941	55.7898	77.39623	77.17091	56.45128	79.19925	64.32383	79.72213	62.07708	44.78318	54.24083						68.96183	32.27846	20.7073	58.86084	41.00328	66.25054	33.10416	66.58912	29.25586	59.29869	51.68894	19.83946	23.39865	24.88791	30.71115
8	70.04869	78.11641	73.71623	63.47293	86.02509	87.1141	59.19344	81.02547	69.21496	89.21693	65.74217	44.78318	59.68666						76.89168	32.69728	21.68385	65.81319	46.61883	74.11703	33.10416	75.13823	29.25586	62.28246	58.19362	19.83946	23.39865	25.26017	34.29753
9	75.80956	81.10956	78.83231	69.98873	88.50549	90.17007	61.97814	81.02547	71.26254	95.75238	67.55356	46.78106	65.89926						81.49704	35.97066	21.68385	71.73576	47.95718	75.60528	35.04629	79.84422	29.25586	65.44083	64.31947	20.05666	24.93868	28.45276	34.7015
10	82.87506	83.8672	82.541	75.28269	92.64634	94.32797	66.33775	83.95506	75.67348	102.8226	72.60231	47.1722	68.47841						88.52401	36.52662	21.68385	74.88186	48.87661	76.30145	36.45703	87.33168	29.25586	65.92283	66.72057	20.05666	29.04403	28.45276	34.7015
11	87.35417	85.80586	84.30437	82.92485	96.7526	94.32797	67.07567	89.19882	79.77651	112.4391	74.84754	47.1722	75.76716						91.59934	36.52662	21.68385	77.73556	51.21304	78.70205	36.45703	91.4812	29.25586	68.53393	67.28856	20.05666	29.3912	28.45276	34.7015
12	90.9911	86.05991	86.01881	93.09276	96.7526	94.32797	71.29147	90.82083	81.99849	118.8211	74.84754	51.06358	76.8112						97.81046	36.52662	21.68385	82.16245	52.99401	82.65529	36.45703	91.87381	29.25586	68.53393	67.32903	20.05666	29.3912	28.45276	34.7015
