# Supplementary material for: Deficiency of autism susceptibility gene Trio in cerebellar Purkinje cells leads to delayed motor impairments
Source: Front Psychiatry. 2025 Apr 10;15:1396716. doi: 10.3389/fpsyt.2024.1396716 (PMC12018246; doi:10.3389/fpsyt.2024.1396716)
Supplement: Supplementary file 1 [file DataSheet1.zip › fig1/fig2.Beam banlance test 12week ú║time of foot slides .csv]

	Triofl/fl	Triofl/fl	Triofl/fl	Triofl/fl	Triofl/fl	Triofl/fl	Triofl/fl	Triofl/fl	Triofl/fl	Triofl/fl	Triofl/fl；PCP2-Cre	Triofl/fl；PCP2-Cre	Triofl/fl；PCP2-Cre	Triofl/fl；PCP2-Cre	Triofl/fl；PCP2-Cre	Triofl/fl；PCP2-Cre	Triofl/fl；PCP2-Cre	Triofl/fl；PCP2-Cre	Triofl/fl；PCP2-Cre	Triofl/fl；PCP2-Cre
1	1	2	0	1	0	5	1	0	2	1	0	6	2	1	2	0	1	3	13	1
2	1	2	9	5	5	1	1	1	1	1	2	1	1	1	3	1	8	0	7	10
3	0	1	1	1	2	4	0	9	0	0	6	2	0	1	2	2	2	7	5	2
