# Supplementary material for: Deficiency of autism susceptibility gene Trio in cerebellar Purkinje cells leads to delayed motor impairments
Source: Front Psychiatry. 2025 Apr 10;15:1396716. doi: 10.3389/fpsyt.2024.1396716 (PMC12018246; doi:10.3389/fpsyt.2024.1396716)
Supplement: Supplementary file 1 [file DataSheet1.zip › fig1/fig2.Beam banlance test 12weekú║Total time of foot slides .csv]

Triofl/fl	Triofl/fl;Pcp2-Cre
2	8
5	9
10	3
7	3
7	7
10	3
2	11
10	10
3	13
