# Supplementary material for: Deficiency of autism susceptibility gene Trio in cerebellar Purkinje cells leads to delayed motor impairments
Source: Front Psychiatry. 2025 Apr 10;15:1396716. doi: 10.3389/fpsyt.2024.1396716 (PMC12018246; doi:10.3389/fpsyt.2024.1396716)
Supplement: Supplementary file 1 [file DataSheet1.zip › fig1/fig2.Beam banlance test 20 week ú║time of foot slides .csv]

	Trioloxp/loxp	Trioloxp/loxp	Trioloxp/loxp	Trioloxp/loxp	Trioloxp/loxp	Trioloxp/loxp	Trioloxp/loxp	Trioloxp/loxp	Trioloxp/loxp	Trioloxp/loxp	Trioloxp/loxp	Trioloxp/loxp	Trioloxp/loxp	Trioloxp/loxp	Trioloxp/loxp	Trioloxp/loxp；PCP2-Cre	Trioloxp/loxp；PCP2-Cre	Trioloxp/loxp；PCP2-Cre	Trioloxp/loxp；PCP2-Cre	Trioloxp/loxp；PCP2-Cre	Trioloxp/loxp；PCP2-Cre	Trioloxp/loxp；PCP2-Cre	Trioloxp/loxp；PCP2-Cre	Trioloxp/loxp；PCP2-Cre	Trioloxp/loxp；PCP2-Cre	Trioloxp/loxp；PCP2-Cre	Trioloxp/loxp；PCP2-Cre	Trioloxp/loxp；PCP2-Cre	Trioloxp/loxp；PCP2-Cre	Trioloxp/loxp；PCP2-Cre
1	0	1	1	3	0	0	1	0								0	1	2	1	5	4	7	5	5	4	3	2	1
2	3	5	2	4	1	7	1	1	2	0						6	5	2	5	3	6	7	6	3	9	4	4	3
3	3	0	3	2	0	7	3	0	0	1						5	4	0	6	3	5	4	2	1	3	1	0	4
