# Supplementary material for: Deficiency of autism susceptibility gene Trio in cerebellar Purkinje cells leads to delayed motor impairments
Source: Front Psychiatry. 2025 Apr 10;15:1396716. doi: 10.3389/fpsyt.2024.1396716 (PMC12018246; doi:10.3389/fpsyt.2024.1396716)
Supplement: Supplementary file 1 [file DataSheet1.zip › fig1/fig2.Beam banlance test 20 weekú║Total time of foot slides .csv]

Triofl/fl	Triofl/fl；Pcp2-Cre
6	11
5	10
6	4
9	12
2	11
17	15
4	18
1	13
3	9
1	16
	8
	6
	8
