# Supplementary material for: Deficiency of autism susceptibility gene Trio in cerebellar Purkinje cells leads to delayed motor impairments
Source: Front Psychiatry. 2025 Apr 10;15:1396716. doi: 10.3389/fpsyt.2024.1396716 (PMC12018246; doi:10.3389/fpsyt.2024.1396716)
Supplement: Supplementary file 1 [file DataSheet1.zip › fig1/fig2.rotarod test 12 weekú║Latency to fall(cm).csv]

	Triofl/fl	Triofl/fl	Triofl/fl	Triofl/fl	Triofl/fl	Triofl/fl	Triofl/fl	Triofl/fl	Triofl/fl	Triofl/fl	Triofl/fl	Triofl/fl	Triofl/fl	Triofl/fl	Triofl/fl	Triofl/fl	Triofl/fl;Pcp2-Cre	Triofl/fl;Pcp2-Cre	Triofl/fl;Pcp2-Cre	Triofl/fl;Pcp2-Cre	Triofl/fl;Pcp2-Cre	Triofl/fl;Pcp2-Cre	Triofl/fl;Pcp2-Cre	Triofl/fl;Pcp2-Cre	Triofl/fl;Pcp2-Cre	Triofl/fl;Pcp2-Cre	Triofl/fl;Pcp2-Cre	Triofl/fl;Pcp2-Cre	Triofl/fl;Pcp2-Cre	Triofl/fl;Pcp2-Cre	Triofl/fl;Pcp2-Cre	Triofl/fl;Pcp2-Cre
1	39	19	21	45	51	14	31	23	5	28	42	36	42	32	60	50	16	42	39	10	58	67	23	38	55	47	20	33	21
2	29	15	38	33	46	17	29	39	8	43	50	31	42	46	13	40	16	67	56	18	16	53	39	55	55	41	23	29	31
3	40	21	33	36	52	19	40	40	77	40	58	28	24	37	77	24	52	80	30	25	4	52	36	58	58	41	32	82	20
4	40	39	51	14	25	41	30	37	74	53	50	20	20	42	92	63	62	40	49	46	64	50	33	62	55	70	39	63	37
5	39	32	49	35	84	53	35	28	68	58	55	33	70	64	91	65	57	38	15	62	43	48	46	64	58	53	32	80	42
6	44	41	44	65	69	48	31	33	55	57	46	24	58	35	14	60	39	39	43	30	55	27	43	44	63	61	33	84	42
8	8	60	19	79	30	46	48	39	64	27	39	26	38	88	89	89	43	44	28	40	13	31	62	92	73	76	32	36	35
7	61	41	111	85	42	54	45	48	66	56	60	38	41	22	25	59	78	43	78	67	46	35	50	71	74	62	33	77	39
9	40	40	36	92	38	41	49	56	14	24	70	42	37	52	33	93	38	37	33	35	35	30	42	93	70	71	33	61	37
