# Supplementary material for: Deficiency of autism susceptibility gene Trio in cerebellar Purkinje cells leads to delayed motor impairments
Source: Front Psychiatry. 2025 Apr 10;15:1396716. doi: 10.3389/fpsyt.2024.1396716 (PMC12018246; doi:10.3389/fpsyt.2024.1396716)
Supplement: Supplementary file 1 [file DataSheet1.zip › fig1/fig2.rotarod test 12 weekú║Latency to fall(s).csv]

	Triofl/fl	Triofl/fl	Triofl/fl	Triofl/fl	Triofl/fl	Triofl/fl	Triofl/fl	Triofl/fl	Triofl/fl	Triofl/fl	Triofl/fl	Triofl/fl	Triofl/fl	Triofl/fl	Triofl/fl	Triofl/fl	Triofl/fl;Pcp2-Cre	Triofl/fl;Pcp2-Cre	Triofl/fl;Pcp2-Cre	Triofl/fl;Pcp2-Cre	Triofl/fl;Pcp2-Cre	Triofl/fl;Pcp2-Cre	Triofl/fl;Pcp2-Cre	Triofl/fl;Pcp2-Cre	Triofl/fl;Pcp2-Cre	Triofl/fl;Pcp2-Cre	Triofl/fl;Pcp2-Cre	Triofl/fl;Pcp2-Cre	Triofl/fl;Pcp2-Cre	Triofl/fl;Pcp2-Cre	Triofl/fl;Pcp2-Cre	Triofl/fl;Pcp2-Cre
1	16	10	10	19	19	8	13	11	5	12	16	15	16	14	22	19	9	17	16	9	19	24	11	15	21	18	10	14	10
2	13	8	15	14	18	9	13	16	6	17	19	13	17	18	8	16	9	24	21	9	8	20	16	20	20	16	11	13	13
3	16	10	14	15	20	9	16	16	27	16	22	12	11	15	27	11	20	28	13	11	5	20	15	22	22	16	13	29	10
4	16	16	19	8	11	16	13	15	26	20	19	10	10	17	32	23	23	16	19	18	23	19	14	23	21	25	16	23	15
5	16	13	19	14	30	20	14	12	25	21	20	14	25	23	32	23	21	15	8	23	17	18	18	23	22	20	14	28	17
6	17	16	17	24	25	18	13	14	21	21	18	11	22	14	8	32	16	16	17	13	21	12	17	17	23	22	14	30	16
8	15	22	6	28	15	18	18	16	26	12	16	12	15	25	31	31	17	17	12	16	11	13	23	32	26	27	14	15	14
7	22	16	38	30	17	20	18	18	24	21	22	15	16	10	11	22	28	17	28	24	19	14	19	26	26	23	14	27	16
9	16	16	15	32	15	16	19	21	8	11	25	16	15	20	14	32	13	15	14	14	14	13	17	32	25	25	14	22	15
