# Supplementary material for: Deficiency of autism susceptibility gene Trio in cerebellar Purkinje cells leads to delayed motor impairments
Source: Front Psychiatry. 2025 Apr 10;15:1396716. doi: 10.3389/fpsyt.2024.1396716 (PMC12018246; doi:10.3389/fpsyt.2024.1396716)
Supplement: Supplementary file 1 [file DataSheet1.zip › fig1/fig2.rotarod test 20 weekú║Latency to fall(cm).csv]

	Trioloxp/loxp	Trioloxp/loxp	Trioloxp/loxp	Trioloxp/loxp	Trioloxp/loxp	Trioloxp/loxp	Trioloxp/loxp	Trioloxp/loxp	Trioloxp/loxp	Trioloxp/loxp；PCP2-Cre	Trioloxp/loxp；PCP2-Cre	Trioloxp/loxp；PCP2-Cre	Trioloxp/loxp；PCP2-Cre	Trioloxp/loxp；PCP2-Cre	Trioloxp/loxp；PCP2-Cre	Trioloxp/loxp；PCP2-Cre	Trioloxp/loxp；PCP2-Cre	Trioloxp/loxp；PCP2-Cre
1	43	32	14	23	25	24	26	14	18	13	15	15	27	31	19	7	15
2	29	28	21	34	21	19	26	36	35	13	36	31	18	25	33	38	31
3	25	36	7	27	35	19	34	34	22	32	35	27	20	28	31	31	27
4	39	38	37	27	47	36	15	19	36	9	43	30	29	17	36	33	30
5	39	47	43	41	18	35	29	31	32	42	52	8	10	37	28	49	8
6	42	48	41	29	33	25	29	25	33	38	16	21	15	9	29	26	21
7	50	42	33	23	11	30	32	33	30	44	37	32	20	31	27	42	32
8	58	50	31	31	58	32	46	45	45	12	33	21	10	9	21	14	21
9	46	52	15	37	64	24	47	40	55	37	51	24	34	36	31	41	24
