# Supplementary material for: Deficiency of autism susceptibility gene Trio in cerebellar Purkinje cells leads to delayed motor impairments
Source: Front Psychiatry. 2025 Apr 10;15:1396716. doi: 10.3389/fpsyt.2024.1396716 (PMC12018246; doi:10.3389/fpsyt.2024.1396716)
Supplement: Supplementary file 1 [file DataSheet1.zip › fig1/fig2.rotarod test 20 weekú║Latency to fall(s).csv]

	Triofl/fl	Triofl/fl	Triofl/fl	Triofl/fl	Triofl/fl	Triofl/fl	Triofl/fl	Triofl/fl	Triofl/fl	Triofl/fl；Pcp2-Cre	Triofl/fl；Pcp2-Cre	Triofl/fl；Pcp2-Cre	Triofl/fl；Pcp2-Cre	Triofl/fl；Pcp2-Cre	Triofl/fl；Pcp2-Cre	Triofl/fl；Pcp2-Cre	Triofl/fl；Pcp2-Cre	Triofl/fl；Pcp2-Cre
1	17	13	8	11	11	12	8	9	11	8	8	12	13	9	6	10	8
2	13	12	10	10	9	12	13	14	14	8	15	9	11	14	15	13	15
3	11	15	6	14	10	14	14	10	12	13	15	10	12	13	16	12	12
4	16	15	15	18	15	8	10	15	12	6	17	12	9	15	14	12	13
5	6	18	17	9	14	13	13	14	16	17	20	7	15	12	19	15	6
6	17	18	16	14	11	13	11	14	13	15	8	8	4	13	12	13	10
7	19	17	14	7	13	13	14	13	11	7	15	10	13	12	16	11	14
8	21	19	13	21	14	18	18	18	13	7	14	7	6	10	8	14	10
9	18	20	8	23	12	18	16	20	15	15	19	14	12	13	16	16	11
