# Supplementary material for: Deficiency of autism susceptibility gene Trio in cerebellar Purkinje cells leads to delayed motor impairments
Source: Front Psychiatry. 2025 Apr 10;15:1396716. doi: 10.3389/fpsyt.2024.1396716 (PMC12018246; doi:10.3389/fpsyt.2024.1396716)
Supplement: Supplementary file 2 [file DataSheet2.zip]

Archive with 33 entries (31 files):
- fig2/
- fig2/fig3.gait test 20 weekú║right overlap .pzfx
- fig2/GAIT TEST/
- fig2/GAIT TEST/12 week ko.tif
- fig2/GAIT TEST/12week wt.tif
- fig2/GAIT TEST/20week ko.tif
- fig2/GAIT TEST/20week wt.tif
- fig2/fig3 gait test 12 week Front-base width(cm).csv
- fig2/fig3 gait test 12 week Hind-base width(cm).csv
- fig2/fig3 gait test 20 week Front-base width(cm).csv
- fig2/fig3 gait test 20 week Front-base width(cm).pzfx
- fig2/fig3 gait test 20 week Hind-base width(cm).csv
- fig2/fig3 gait test 20 week Hind-base width(cm).pzfx
- fig2/fig3 gait test12 week Front-base width(cm).pzfx
- fig2/fig3 gait test12 week Hind-base width(cm).pzfx
- fig2/fig3. gait test 12weekú║Forelimb stride.csv
- fig2/fig3. gait test 12weekú║Forelimb stride.pzfx
- fig2/fig3. gait test 20weekú║Forelimb stride.csv
- fig2/fig3. gait test 20weekú║Forelimb stride.pzfx
- fig2/fig3.gait test 12 week hindlimb stride.csv
- fig2/fig3.gait test 12 week hindlimb stride.pzfx
- fig2/fig3.gait test 12 week left overlap.pzfx
- fig2/fig3.gait test 12 weekú║left overlap .csv
- fig2/fig3.gait test 12 weekú║right overlap .csv
- fig2/fig3.gait test 12 weekú║right overlap .pzfx
- fig2/fig3.gait test 12 weekú║right overlap.csv
- fig2/fig3.gait test 20 week hindlimb stride.csv
- fig2/fig3.gait test 20 week hindlimb stride.pzfx
- fig2/fig3.gait test 20 week left overlap.csv
- fig2/fig3.gait test 20 week left overlap.pzfx
- fig2/fig3.gait test 20 weekú║right overlap .csv
- fig2/gait data.pdf
- fig2/6.tif
