# Supplementary material for: Deficiency of autism susceptibility gene Trio in cerebellar Purkinje cells leads to delayed motor impairments
Source: Front Psychiatry. 2025 Apr 10;15:1396716. doi: 10.3389/fpsyt.2024.1396716 (PMC12018246; doi:10.3389/fpsyt.2024.1396716)
Supplement: Supplementary file 2 [file DataSheet2.zip › fig2/fig3 gait test 12 week Front-base width(cm).csv]

Triofl/fl	Triofl/fl；Pcp2-Cre
1.823	1.126307
1.588111	1.371987
1.194634	1.479843
1.333333	1.999614
1.824268	1.476196
1.615	1.333333
1.544922	2.279614
1.762523	2.148229
1.928268	1.403026
1.686222	1.636863
	0.986562
	1.31032
	1.824268
