# Supplementary material for: Deficiency of autism susceptibility gene Trio in cerebellar Purkinje cells leads to delayed motor impairments
Source: Front Psychiatry. 2025 Apr 10;15:1396716. doi: 10.3389/fpsyt.2024.1396716 (PMC12018246; doi:10.3389/fpsyt.2024.1396716)
Supplement: Supplementary file 2 [file DataSheet2.zip › fig2/fig3 gait test 12 week Hind-base width(cm).csv]

Triofl/fl	Triofl/fl；Pcp2-Cre
3.137497	2.490392
3.429974	3.21951
2.981425	2.666667
2.948229	3.54615
2.918869	3.12202
3.265046	2.948229
3.134314	1.895379
2.981425	3.367987
3.243516	3.134314
2.620647	2.389261
	2.854346
	2.49451
	3.728582
