# Supplementary material for: Deficiency of autism susceptibility gene Trio in cerebellar Purkinje cells leads to delayed motor impairments
Source: Front Psychiatry. 2025 Apr 10;15:1396716. doi: 10.3389/fpsyt.2024.1396716 (PMC12018246; doi:10.3389/fpsyt.2024.1396716)
Supplement: Supplementary file 2 [file DataSheet2.zip › fig2/fig3. gait test 20weekú║Forelimb stride.csv]

Triofl/fl	Triofl/fl；Pcp2-Cre
5.6428	6.3421
5.789267	7.664133
6.453333	6.296833
6.280133	6.345967
6.220133	6.714833
7.026833	6.2329
7.7291	6.8516
7.11	5.9796
7.666967	6.8783
7.886	6.934067
7.787467	6.980133
8.395767	7.597433
6.010467	7.226033
5.8713	6.342533
7.029033	7.007933
7.475667	7.252967
7.4983	6.7457
6.7915	7.151767
7.4316	5.816167
7.4381	5.688667
7.448867	5.512
7.9012	7.8334
7.723633	7.157433
7.450367	7.627233
6.473367	6.436433
5.908667	6.6387
7.000333	6.780533
6.641633	6.6735
6.566767	6.88
6.546667	6.546
7.6205	7.0429
7.049433	5.994167
8.0003	7.157433
8.131467	5.3795
8.342733	7.536733
8.302333	7.368567
5.9264	6.946533
5.883033	6.943733
6.654167	8.0493
7.0551	7.347033
6.999833	7.4316
7.1865	6.831367
7.194133	7.247067
7.2151	7.003267
7.289333	7.283
7.725567	5.996767
7.818867	5.962567
7.6862	5.905267
	7.699067
	7.398267
	7.385033
	6.295867
	6.324567
	6.961633
