# Supplementary material for: Deficiency of autism susceptibility gene Trio in cerebellar Purkinje cells leads to delayed motor impairments
Source: Front Psychiatry. 2025 Apr 10;15:1396716. doi: 10.3389/fpsyt.2024.1396716 (PMC12018246; doi:10.3389/fpsyt.2024.1396716)
Supplement: Supplementary file 2 [file DataSheet2.zip › fig2/fig3.gait test 12 weekú║left overlap .csv]

Triofl/fl	Triofl/fl；Pcp2-Cre
1.089601	0.954157
1.457327	0.784314
0.954157	0.876889
0.784314	0.761431
1.176471	0.773451
0.612569	0.948503
0.894255	1.43981
1.165967	1.220105
0.899588	0.944438
0.739458	0.377052
	0.843111
	0.669608
	1.458908
