# Supplementary material for: Deficiency of autism susceptibility gene Trio in cerebellar Purkinje cells leads to delayed motor impairments
Source: Front Psychiatry. 2025 Apr 10;15:1396716. doi: 10.3389/fpsyt.2024.1396716 (PMC12018246; doi:10.3389/fpsyt.2024.1396716)
Supplement: Supplementary file 2 [file DataSheet2.zip › fig2/fig3.gait test 12 weekú║right overlap.csv]

Triofl/fl	Triofl/fl；Pcp2-Cre
1.10919	1.203752
1.09383	1.098739
0.723105	0.744065
0.776431	0.841993
0.739922	0.784314
0.674693	0.784314
0.632333	0.597314
1.176471	0.887353
0.964137	0.887353
0.70151	0.732026
	0.862346
	0.330693
	0.457327
