# Supplementary material for: Deficiency of autism susceptibility gene Trio in cerebellar Purkinje cells leads to delayed motor impairments
Source: Front Psychiatry. 2025 Apr 10;15:1396716. doi: 10.3389/fpsyt.2024.1396716 (PMC12018246; doi:10.3389/fpsyt.2024.1396716)
Supplement: Supplementary file 3 [file DataSheet3.zip]

Archive with 22 entries (20 files):
- fig4/molecular layer thickness in 20 week.csv
- fig4/Cerebellar granule cell area in 20 week.pzfx
- fig4/Cerebellar granule cell area.csv
- fig4/Cerebellar molecular cell area in 20 week.pzfx
- fig4/Cerebellar molecular cell layer area.csv
- fig4/Cerebellar white area in 20 week.pzfx
- fig4/The molecular layer thickness in 20 week.pzfx
- fig4/Total Cerebellar area in 20 week.pzfx
- fig4/Total cerebellar arae in 20 week.csv
- fig4/cerebellar white area in 20.csv
- fig4/
- fig4/Western blot/
- fig4/Western blot/CB protein expression in 12-week age mice.tif
- fig4/Western blot/CB protein expression in 20-week age mice.tif
- fig4/Western blot/GAPDH protein expression in 12-week age mice.tif
- fig4/Western blot/GAPDH protein expression in 20-week age mice.tif
- fig4/Western blot/PSD95 protein expression in 12-week age mice.tif
- fig4/Western blot/PSD95 protein expression in 20 week age mice.Tif
- fig4/Western blot/Trio protein expression in 12 week age mice.tif
- fig4/Western blot/Trio protein expression in 20 week age mice.Tif
- fig4/fig5 PSD 95Protein expression .xlsx
- fig4/fig5 calbindin Protein expression.xlsx
