# Supplementary material for: Deficiency of autism susceptibility gene Trio in cerebellar Purkinje cells leads to delayed motor impairments
Source: Front Psychiatry. 2025 Apr 10;15:1396716. doi: 10.3389/fpsyt.2024.1396716 (PMC12018246; doi:10.3389/fpsyt.2024.1396716)
Supplement: Supplementary file 3 [file DataSheet3.zip › fig4/molecular layer thickness in 20 week.csv]

	Triofl/fl	Triofl/fl	Triofl/fl	Triofl/fl	Triofl/fl	Triofl/fl	Triofl/fl	Triofl/fl	Triofl/fl	Triofl/fl	Triofl/fl	Triofl/fl	Triofl/fl	Triofl/fl	Triofl/fl	Triofl/fl	Triofl/fl	Triofl/fl	Triofl/fl	Triofl/fl	Triofl/fl；Pcp2-Cre	Triofl/fl；Pcp2-Cre	Triofl/fl；Pcp2-Cre	Triofl/fl；Pcp2-Cre	Triofl/fl；Pcp2-Cre	Triofl/fl；Pcp2-Cre	Triofl/fl；Pcp2-Cre	Triofl/fl；Pcp2-Cre	Triofl/fl；Pcp2-Cre	Triofl/fl；Pcp2-Cre	Triofl/fl；Pcp2-Cre	Triofl/fl；Pcp2-Cre	Triofl/fl；Pcp2-Cre	Triofl/fl；Pcp2-Cre	Triofl/fl；Pcp2-Cre	Triofl/fl；Pcp2-Cre	Triofl/fl；Pcp2-Cre	Triofl/fl；Pcp2-Cre	Triofl/fl；Pcp2-Cre	Triofl/fl；Pcp2-Cre
I/II	227.4233	228.5733	124.5233	211.6067	197.45	128.34	129.24	180.77	190.09	159.19	224.59	258.26	166.57	240.27	129.73	160.5	178.12				158.29	139.06	143.74	158.69	101.04	137.3267	139.29	133.03	164.3333	189.0533	163.1733	115.5333	125.3833	111.84	107.05
III	199.7367	149.5733	147.45	125.76	141.32	114.11	159.51	194.68	211.38	179.38	209.6	190.14	187.416	102.89	121.03	96.88	185.3				171.79	104.49	90	147.45	97.69667	111.48	134.0833	160.0333	139.16	158.3067	134.05	124.3267	122.5233	121.18	111.9867
IV/V	216.52	230.1	194.23	154.21	182.04	209.42	139.61	204.95	221.2567	206.2867	230.24	152.64	146.04	147.35	161.2	181.03	181.61				201.4533	216.27	124.7967	147.97	112.55	126.3167	197.16	149.44	175.32	125.12	164.28	167.3033	155.24	157.3433	168.24
VI	250.13	197.56	201.06	187.15	208.53	234.68	223.45	263.95	243.21	265.59	239.05	224.76	239.36	213.29	221.8	168.69	247.46				213.2333	208.63	211.2167	198.2933	165.3333	180.2267	211.27	246.0533	200.83	221.1967	216.6767	203.25	207	195.8167	188.6367
