# Supplementary material for: Deficiency of autism susceptibility gene Trio in cerebellar Purkinje cells leads to delayed motor impairments
Source: Front Psychiatry. 2025 Apr 10;15:1396716. doi: 10.3389/fpsyt.2024.1396716 (PMC12018246; doi:10.3389/fpsyt.2024.1396716)
Supplement: Supplementary file 3 [file DataSheet3.zip › fig4/Total cerebellar arae in 20 week.csv]

Triofl/fl	Triofl/fl；Pcp2-Cre
13.17597	13.37537
11.47306	12.69832
10.42013	10.40317
11.89044	11.96341
12.46988	9.07903
11.27374	10.81232
12.8195	10.64447
13.47529	6.919543
12.73722	11.22305
13.48585	10.31648
13.14183	12.04392
13.74895	10.73001
11.79424	9.374579
10.66945	11.06994
11.19451	9.892864
11.63515
13.22298
