# Supplementary material for: Deficiency of autism susceptibility gene Trio in cerebellar Purkinje cells leads to delayed motor impairments
Source: Front Psychiatry. 2025 Apr 10;15:1396716. doi: 10.3389/fpsyt.2024.1396716 (PMC12018246; doi:10.3389/fpsyt.2024.1396716)
Supplement: Supplementary file 3 [file DataSheet3.zip › fig4/fig5 PSD 95Protein expression .xlsx]

## Sheet: psd95 in 12 week old mice
Triofl/fl	Triofl/fl；Pcp2-Cre
1	0.74536
1	0.7843
1	0.912
1	0.6713

## Sheet: psd95 in 20 week old mice
Triofl/fl	Triofl/fl；Pcp2-Cre
1	0.765101
1	0.738281
1	0.508406
1	0.468281
