# Supplementary material for: Deficiency of autism susceptibility gene Trio in cerebellar Purkinje cells leads to delayed motor impairments
Source: Front Psychiatry. 2025 Apr 10;15:1396716. doi: 10.3389/fpsyt.2024.1396716 (PMC12018246; doi:10.3389/fpsyt.2024.1396716)
Supplement: Supplementary file 3 [file DataSheet3.zip › fig4/fig5 calbindin Protein expression.xlsx]

## Sheet: calbindin in 12 week old mice
Triofl/fl	Triofl/fl；Pcp2-Cre
1	0.89052
1	0.8013
1	0.85995
1	0.731

## Sheet: calbindin in 20 week old mice
Triofl/fl	Triofl/fl；Pcp2-Cre
1	0.62052
1	0.8313
1	0.765
1	0.7643
