# Supplementary material for: Deficiency of autism susceptibility gene Trio in cerebellar Purkinje cells leads to delayed motor impairments
Source: Front Psychiatry. 2025 Apr 10;15:1396716. doi: 10.3389/fpsyt.2024.1396716 (PMC12018246; doi:10.3389/fpsyt.2024.1396716)
Supplement: Supplementary file 4 [file DataSheet4.zip]

Archive with 6 entries (5 files):
- fig5/1_KO-WT_0.05-100_sagittal_big.pdf
- fig5/1_KO-WT_0.05-100_sagittal_big.ps
- fig5/1_result_KO-WT.pdf
- fig5/fig 6 MRI-DTI.xlsx
- fig5/fig6.tif
- fig5/
