# Supplementary material for: Deficiency of autism susceptibility gene Trio in cerebellar Purkinje cells leads to delayed motor impairments
Source: Front Psychiatry. 2025 Apr 10;15:1396716. doi: 10.3389/fpsyt.2024.1396716 (PMC12018246; doi:10.3389/fpsyt.2024.1396716)
Supplement: Supplementary file 4 [file DataSheet4.zip › fig5/fig 6 MRI-DTI.xlsx]

## Sheet: Sheet1
Brain area	Left/Right	KE	Z-value	MNI coordinates (mm)
				X	Y	Z
Cerebellum	left	294	2.1664	1.2117	2.4652	-6.1318
Cerebellum	right	207	1.8955	1.6851	2.2523	-5.5519
Antanterior lobe cerebellum	right	100	1.8149	2.0709	2.19	-4.8478
Thalamus	left	12	1.7971	1.0167	3.3342	2.2284
Thalamus	right	159	2.0463	1.5903	2.8256	-1.6637
DG	right	226	2.5936	2.5707	5.1809	-3.4
Hippocampus	left	378	2.4422	2.1711	2.9213	-3.1924
