# Supplementary material for: Deficiency of autism susceptibility gene Trio in cerebellar Purkinje cells leads to delayed motor impairments
Source: Front Psychiatry. 2025 Apr 10;15:1396716. doi: 10.3389/fpsyt.2024.1396716 (PMC12018246; doi:10.3389/fpsyt.2024.1396716)
Supplement: Supplementary file 5 [file DataSheet5.zip]

Archive with 5 entries (4 files):
- fig7/fig7.tif
- fig7/fig7Heatmap in RNA expression levels of Syne1 correlated network genes. .pzfx
- fig7/fig7Heatmap in RNA expression levels of Syne1 correlated network genes. .xlsx
- fig7/fig7Table. Syne1 related genes in Knockout Trio in PCs.xlsx
- fig7/
