# Supplementary material for: Deficiency of autism susceptibility gene Trio in cerebellar Purkinje cells leads to delayed motor impairments
Source: Front Psychiatry. 2025 Apr 10;15:1396716. doi: 10.3389/fpsyt.2024.1396716 (PMC12018246; doi:10.3389/fpsyt.2024.1396716)
Supplement: Supplementary file 5 [file DataSheet5.zip › fig7/fig7Heatmap in RNA expression levels of Syne1 correlated network genes. .xlsx]

## Sheet: Sheet1
	Triofl/fl：1	Triofl/fl；2	Triofl/fl；；3	Triofl/fl；Pcp2-Cre4	Triofl/fl；Pcp2-Cre5	Triofl/fl；Pcp2-Cre6
Syne1	5.14666	17.6695	17.6167	31.7075	20.1968	23.0317
Hs6st3	0.03553	1.64695	1.57181	3.83753	1.97674	2.1879
Tnfrsf18	0.1991	1.21744	1.12441	2.74036	1.47693	1.50626
Stxbp5l	0.60536	4.34079	4.33714	7.99168	4.84721	5.5446
Soga1	4.88736	16.7169	16.3262	31.3125	18.4446	19.5446
Hs6st3	0.03553	1.64695	1.57181	3.83753	1.97674	2.1879
Lin7a	5.13195	18.5283	19.3219	31.5862	21.5669	24.0723
