# Supplementary material for: Deficiency of autism susceptibility gene Trio in cerebellar Purkinje cells leads to delayed motor impairments
Source: Front Psychiatry. 2025 Apr 10;15:1396716. doi: 10.3389/fpsyt.2024.1396716 (PMC12018246; doi:10.3389/fpsyt.2024.1396716)
Supplement: Supplementary file 5 [file DataSheet5.zip › fig7/fig7Table. Syne1 related genes in Knockout Trio in PCs.xlsx]

## Sheet: Sheet1
Table. Syne1 related genes in Knockout Trio in PCs
Gene	logFC	p-value	adj.p-value
Syne1	1.08003	0.026978	0.603773
Hs6st3	2.29675	0.04111	0.603773
Tnfrsf18	1.38111	0.041932	0.603773
Stxbp5l	1.3942	0.049273	0.603773
Soga1	1.00538	0.03949	0.603773
Hs6st3	2.29675	0.04111	0.603773
Lin7a	1.03963	0.038713	0.603773
